# Supplementary material for: RNA-Binding S1 Domain in Bacterial, Archaeal and Eukaryotic Proteins as One of the Evolutionary Markers of Symbiogenesis
Source: Int J Mol Sci. 2024 Dec 4;25(23):13057. doi: 10.3390/ijms252313057 (PMC11641769; doi:10.3390/ijms252313057)
Supplement: Supplementary file 1 [file ijms-25-13057-s001.zip]

Archive with 3 entries (3 files):
- caption.pdf
- File S1.xlsx
- File S2.pdf
