# Supplementary material for: RNA-Binding S1 Domain in Bacterial, Archaeal and Eukaryotic Proteins as One of the Evolutionary Markers of Symbiogenesis
Source: Int J Mol Sci. 2024 Dec 4;25(23):13057. doi: 10.3390/ijms252313057 (PMC11641769; doi:10.3390/ijms252313057)
Supplement: Supplementary file 1 [file ijms-25-13057-s001.zip › File S1.xlsx]

## Sheet: Лист1
	number of records	number of S1 domains	protein name			number of records	number of S1 domains	protein name			number of records	number of S1 domains	protein name
archea	1162	1	(R)-specific enoyl-CoA hydratase		bacteria	24142	1			eukaryota	3263	1	(spotted green pufferfish) hypothetical protein
			188aa long hypothetical DNA-directed RNA polymerase subunit E					30S ribosomal protein s1					30S ribosomal protein S1
			Acyl dehydratase					3'-5' exoribonuclease, VacB and RNase II					30S ribosomal protein S1, chloroplastic
			Archaea-specific RecJ-like exonuclease					3-5 exoribonuclease, VacB and RNase II					3'-5' exonuclease domain containing protein
			Conserved Prokaryal protein					3'-5' exoribonuclease, VacB/RNase II family					3-5 exoribonuclease csl4
			DHH family					3-phosphoshikimate 1-carboxyvinyltransferase					3'-5' exoribonuclease subunit Dis3
			DHH/RecJ family phosphoesterase					3'-to-5' exoribonuclease RNase R					40S ribosomal protein S1
			DNA-dependent RNA polymerase subunit E RpoE					40S ribosomal protein S1					40S ribosomal protein S1 and IF2
			Eukaryotic translation initiation factor 2 alpha subunit					4-hydroxy-3-methylbut-2-enyl diphosphate reductase					AaceriAAR020Wp
			Exonuclease RecJ					Acetazolamide conferring resistance protein zam					AaceriAFR402Cp
			Exosome complex component Csl4					Alr5249 protein					AaceriAGR320Wp
			Exosome complex component Rrp4					Axial Filament Protein					AAEL004243-PA
			Hef-associated 3' exonuclease Han					BH0077 protein					AAR020Wp
			KH type 1 domain protein					BH0531 protein					Absent in melanoma 2
			MaoC domain protein dehydratase					BH1329 protein					Acyl-protein thioesterase
			Member of s1p family of ribosomal proteins					Biotin--acetyl-CoA-carboxylase ligase					Adenosinetriphosphatase
			Monoamine oxidase regulatory protein					Bll7280 protein					Adipocyte plasma membrane-associated protein
			Multidrug transporter					CafA					AFR402Cp
			NEQ370					Candidate transcriptional accessory protein					AGR320Wp
			NEQ405					Cold shock protein					Alpha subunit of the translation initiation factor eIF2
			Nuclease					Competence protein ComEA helix-hairpin-helix region					Anthocyanidin 5,3-O-glucosyltransferase
			Nucleic acid binding OB-fold tRNA/helicase-type					Conserved hypothetical ATP-binding protein					Aspergillus niger contig An14c0130, genomic contig
			Nucleic acid binding protein					Conserved protein with nucleic acid-binding protein-like domain (Transcriptional accessory protein)					AT1G12800 protein
			OB-fold tRNA/helicase-type nucleic acid binding protein					Conserved protein, putative ribonuclease					ATP dependent RNA helicase
			Phosphoesterase RecJ domain protein					Conserved virulence factor B					B1065G12.12 protein
			Polyribonucleotide nucleotidyltransferase protein					CRISPR-associated RAMP protein, Cmr6 family					cDNA clone:J013106A17, full insert sequence
			Potassium efflux system kefA protein / small-conductance mechanosensitive channel					Cytoplasmic axial filament protein CafA and Ribonuclease G					cDNA clone:J013119G01, full insert sequence
			Predicted archaea-specific RecJ-like exonuclease					DEAD-box ATP-dependent RNA helicase CshA					cDNA clone:J033040F15, full insert sequence
			Predicted DNA-directed RNA polymerase subunit E					Divergent AAA domain protein					cDNA FLJ31974 fis, clone NT2RP7008167, weakly similar to 85.1 kDa PROTEIN IN GREB-FEOA INTERGENIC REGION
			Predicted transcriptional accessory protein					DNA gyrase subunit B					cDNA FLJ52942, highly similar to Nucleolar protein of 40 kDa
			Probable ribonuclease FAU-1					DNA-binding protein					cDNA FLJ57207
			Protein translation initiation factor 2 subunit alpha					Efflux transporter RND family MFP subunit					cDNA, FLJ79121, highly similar to Homo sapiens S1 RNA binding domain 1 (SRBD1)
			Putative DNA-directed RNA polymerase subunit E					Endoribonuclease G (RNAse G)					Cgd7_5270 protein
			Putative nuclease / nucleic acid binding OB-fold tRNA/helicase-type					Exoribonuclease II					Chloroplast 30S ribosomal protein S1
			Putative RNA polymerase Rpb7 N terminal domain protein					Exoribonuclease R					Chloroplast polyprotein of elongation factor Ts
			Putative S1 RNA binding domain protein					Exoribonuclease, VacB/RNase II family					Chromatin elongation factor SPT6
			Putative translation initiation factor 2, alpha subunit					Flagellar hook assembly protein FlgD					Chromosome 17 SCAF14532, whole genome shotgun sequence
			RecJ-like exonuclease with DnaJ-type Zn-finger domain					General secretion pathway protein J					CND01650-like protein
			Ribonuclease R protein					General secretion pathway protein K-like protein					CONSTANS interacting protein 5
			Ribosomal RNA-processing protein RRP4					General stress protein 13					DEAD/DEAH box helicase
			RNA binding S1 domain-containing protein					General stress protein YugI					DEAH-box RNA helicase
			RNA polymerase Rpb7 domain protein					General stress protein, putative					DEAH-box RNA-dependent ATPase/ATP-dependent RNA helicase
			RNA-binding protein Rrp4-related protein					General stress protein, RNA-binding protein					DEHA2D13882p
			RpoE1 DNA-directed RNA polymerase, subunit E					Genome sequencing data, contig C315					DEHA2F24750p
			S1 motif domain-containing protein					Gll1448 protein					DEHA2G07546p
			S1 RNA binding domain protein					Glr4144 protein					Dipeptidyl-peptidase IV
			S1p family ribosomal protein					Glucose-6-phosphate isomerase					Dis3p
			Tex-like protein N-terminal domain protein					GntR family transcriptional regulator					DNA-directed RNA polymerase complex II subunit Rpb7
			Transcriptional accessory protein, S1 RNA binding family, Tex					Helix-hairpin-helix domain protein					DNA-directed RNA polymerase II 19 kDa polypeptide
			Translation initiation factor 2 alpha subunit					HI0568-like protein					DNA-directed rna polymerase III 25 kD polypeptide
			Uncharacterized protein					Histidine kinase					DNA-directed RNA polymerase subunit E
			Uncharacterized protein conserved in archaea					Hypothetical conserved protein					EF domain-containing protein
			Uncharacterized protein MJ1198					Hypothetical cytosolic protein					eIF-2-alpha, C-terminal
								Hypothetical ribonuclease G					eIF-2-alpha/eukaryotic translation initiation factor 2 alpha subunit
								Hypothetical stress protein					Elongation factor Ts, mitochondrial
								Hypothetical transcription accessory protein (S1 RNA binding domain)					Elongation initiation factor 2 alpha subunit
								Hypothetical yabR protein					Emb-5
								Ibonuclease G					Endodeoxyribonuclease isoform 1
								KH domain protein					Endodeoxyribonuclease isoform 2
								Lin0704 protein					Endoplasmic reticulum junction formation protein lunapark
								Lin0897 protein					Eukaryotic initiation factor 2 alpha subunit
								Lin1018 protein					Exonuclease 3'-5' domain-like-containing protein 1, related
								Lin1578 protein					Exosome catalytic subunit
								Lin2468 protein					Exosome complex component csl4
								Lmo0696 protein					Exosome complex component CSL4
								Lmo0898 protein					Exosome complex component RRP4
								Lmo1019 protein					Exosome complex exonuclease DIS3
								Lmo1543 protein					Exosome complex exonuclease RRP4
								Lmo2369 protein					Exosome component 1
								Malonyl CoA-acyl carrier protein transacylase					Exosome subunit CSL4
								Mll2881 protein					F13K23.5 protein
								Multidrug transporter					FLJ00166 protein
								N utilization substance protein A					GD18443
								Nucleic acid-binding domain protein					GG12501
								Nucleic acid-binding protein YdcI					GH18032
								Nucleic acid-binding protein YitL					GH23512
								NusA domain protein					GL13731
								NusA N-terminal domain protein					Glutamate receptor, ionotropic, invertebrate
								Paral putative RNase R					Glutamate--cysteine ligase
								Penicillin-binding protein 1A					GTB1 RNA binding / hydrolase, acting on ester bonds, also similar to transcription elogantion facto
								Peptidase Do					GTB16201 protein
								Peptidase M54					GTPase regulator, putative
								Peptidoglycan glycosyltransferase					HA2-domain-containing protein
								Polynucleotide phosphorylase					Helicase
								Polynucleotide phosphorylase/polyadenylase					Hypothetical EIF-2-Alpha
								Polyribonucleotide nucleotidyltransferase					K7_Dis3p
								Possible ribonuclease					K7_Prp22p
								Possible ribonuclease E Rne					K7_Sui2p
								Possible ribosomal protein S1					Keratinocyte transglutaminase, putative
								Possible RNA binding protein					KLLA0A11814p
								Predicted nucleic acid binding protein with S1 RNA binding domain					KLLA0B11638p
								Predicted RNA binding protein					KLLA0C06787p
								Predicted transcriptional accessory protein					KLTH0B02002p
								Predicted Transcriptional accessory protein					KLTH0F13772p
								Probable ribonuclease E					KLTH0G02926p
								Probable RNA binding S1 protein					LD12377p
								Probable RNAse E					Ldc4
								Probable transcription accessory protein					Likely translation initiation factor subunit
								Prokaryotic transcriptional accessory factor					LOC100037091 protein
								Protein conferring resistance to acetazolamide					LOC100170616 protein
								Protein conferring resistance to acetazolamide Zam					LOC495036 protein
								Protein containing Ribosomal protein S1, RNA binding domain protein					LOC733801 protein
								Protein hfq					Macaca fascicularis brain cDNA clone: QbsB-10425, similar to human putative S1 RNA binding domain protein (PS1D), mRNA, RefSeq: NM_016505.2
								Protein tex					Macaca fascicularis brain cDNA clone: QorA-14045, similar to human putative S1 RNA binding domain protein (PS1D), mRNA, RefSeq: NM_016505.2
								Protein Tex					MB2
								Protein YhgF					MGC86284 protein
								Protein YitL					Mitotic control protein dis3
								Putataive S1 RNA binding domain protein					Nucleic acid-binding protein
								Putative acetazolamide conferring resistance protein Zam					Nucleic acid-binding, OB-fold-like protein
								Putative cytoplasmic axial filament protein					Nucleolar protein
								Putative flagellar hook assembly protein					Nucleolar protein of 40 kDa
								Putative flagellar protein FliS					Nucleolar protein of 40 kDa-like protein
								Putative general stress protein 13					Os02g0115600 protein
								Putative MFS transporter					Os03g0296400 protein
								Putative multidrug resistance protein					Os07g0692800 protein
								Putative nucleic acid binding protein containing S1 RNA binding domain					Pc21g10420 protein
								Putative nucleic acid-binding protein YitL					PDE312/PTAC10
								Putative polyribonucleotide nucleotidyltransferase (General stress protein 13)					Peanuts
								Putative protease YhbU					Peptidylprolyl isomerase
								Putative ribonuclease E					Piso0_000929 protein
								Putative ribonuclease E/ G					Piso0_004822 protein
								Putative ribonuclease G					Piso0_005004 protein
								Putative Ribonuclease, Rne/Rng family					Plasmodium falciparum MB2
								Putative ribonuclease, Rne/Rng family					Plastid 30S ribosomal protein S1
								Putative ribonuclease, Rne/Rng family domain protein					Plastid RNA-binding protein
								Putative ribonucleases G / cytoplasmic axial filament protein					Plastid-specific ribosomal protein-7
								Putative ribonucleases G and E					p-loop containing nucleoside triphosphate hydrolase
								Putative ribonucleases g and e protein					p-loop containing nucleoside triphosphate hydrolase protein
								Putative ribosomal protein S1					Polynucleotide phosphorylase 1
								Putative RNA binding domain					Polynucleotide phosphorylase/polyadenylase
								Putative RNA degradation protein polyribonucleotide nucleotidyltransferase or phosphorylase					Polyprotein of PSRP-7 and EF-Ts, splice variant 2
								Putative RNA helicase					Polyribonucleotide nucleotidyltransferase
								Putative RNA-associated protein					Polyribonucleotide nucleotidyltransferase / polynucleotide adenylyltransferase
								Putative RNA-binding protein					Polyribonucleotide nucleotidyltransferase 1
								Putative RNA-binding protein with ribosomal protein S1 domain					Polyribonucleotide nucleotidyltransferase 1, chloroplastic
								Putative RNase R					Polyribonucleotide nucleotidyltransferase 1, mitochondrial
								Putative S1 RNA binding domain protein					Polyribonucleotide nucleotidyltransferase 2, mitochondrial
								Putative stress protein					Predicted protein
								Putative tex protein					Pre-mRNA splicing factor
								Putative transcription accessory protein, RNA-binding					Pre-mRNA splicing factor ATP-dependent RNA helicase PRP22
								Putative YitL protein					Pre-mRNA splicing factor RNA helicase, putative
								Resolvase					Pre-mRNA splicing factor, putative
								Resolvase RNase H domain protein					Pre-mRNA-splicing factor ATP-dependent RNA helicase
								Ribonuclease E					Pre-mRNA-splicing factor ATP-dependent RNA helicase prp16
								Ribonuclease E/G					Pre-mRNA-splicing factor ATP-dependent RNA helicase prp22
								Ribonuclease G					Probable ATP dependent RNA helicase
								Ribonuclease II					Probable mitotic control protein dis3
								Ribonuclease R					Probable polyribonucleotide nucleotidyltransferase 1, chloroplastic
								Ribonuclease R 1					Probable pre-mRNA-splicing factor ATP-dependent RNA helicase DEAH5
								Ribonuclease R 2					Probable pre-mRNA-splicing factor ATP-dependent RNA helicase mog-5
								Ribonuclease R domain protein					Probable SUI2-translation initiation factor eIF-2 alpha chain
								Ribonuclease RNAse H					Probable translation initiation factor eIF-2 alpha chain
								Ribonuclease Rne/Rng					Protein PLASTID TRANSCRIPTIONALLY ACTIVE 10
								Ribonucleases G and E					Protein RRP5
								Ribonucleases G/E					Protein synthesis initiation factor eIF2 alpha
								Ribosomal protein S1					Protein tex, putative
								Ribosomal protein s1					Protein Translation Initiation Factor 2 subunit alpha (IF-2a)
								Ribosomal protein S1 domain family protein					Protein translation initiation factor IF-2a
								RNA binding domain protein					Prp22 RNA-dependent ATPase
								RNA binding domain protein, S1					PRP22-like protein
								RNA binding S1:Cold shock protein					Prp22p
								RNA binding S1:Resolvase, RNase H-like fold					PS1D
								Rna helicase					Putative 3-5 exoribonuclease csl4 protein
								RNA-binding domain S1-containing transcriptional regulator					Putative acetazolamide conferring resistance protein Zam
								RNA-binding domain, S1					Putative ATP-dependent RNA helicase
								RNA-binding domain-containing protein					Putative ATP-dependent RNA helicase DHX8
								RNA-binding protein					Putative atp-dependent rna helicase dhx8 protein
								RNAse E					Putative DNA-directed RNA polymerase
								RNase E					Putative DNA-directed RNA polymerase I subunit RPA43
								RNAse G					Putative elongation initiation factor 2 alpha subunit
								RNase G					Putative eukaryotic translation initiation factor 2 alpha subunit
								RNase G (Ribonuclease G)					Putative exoribonuclease CSL4 homolog
								RNase G, ribonuclease G					Putative exosome 3'->5 protein
								RNAse R					Putative fkbp-type peptidyl-prolyl cis-trans isomerase
								RNB domain protein					Putative GTPase regulator
								RNB-like protein					Putative heat shock transcription factor 8
								Rne					Putative mitotic control protein
								Rp-S1 RNA binding domain protein					Putative nucleolar gtpase/atpase
								S1 domain / S1 RNA binding domain multi-domain protein					Putative nucleolar protein of 40 kDa isoform 10
								SelB translation factor					Putative polymerase rna ii dna directed polypeptide g
								SRibonuclease G					Putative pre-mRNA-splicing factor ATP-dependent RNA helicase
								SsrA-binding protein					Putative ribosomal protein S1
								SSU ribosomal protein S1p					Putative RNA helicase-like splicing factor
								Strongly similar to ribonuclease E (RNase E)					Putative SUI2-translation initiation factor eIF-2 alpha chain
								Succinate-semialdehyde dehydrogenase [NADP+] (Ssdh)					Putative tpr repeat-containing protein
								SWIB/MDM2					Putative transcription accessory protein tex
								TehB homolog					Putative transcription elongation factor spt6
								Tex family protein YhgF					Putative transcription termination factor rho
								TexN transcription accesory protein					Putative transcriptional termination/an (ISS)
								Thiamine-monophosphate kinase					Putative translation initiation factor 2, alpha subunit, nucleic acid-binding protein
								Thiol-disulfide isomerase-like thioredoxin					Putative translation initiation factor 2, alpha subunit, polyribonucleotide nucleotidyltransferase
								Toxin expression-transcriptional accessory protein					Ribonuclease E
								Transaldolase					Ribonuclease E/G-like protein
								Transcription accessory protein					Ribonuclease E-like protein
								Transcription accessory protein (S1 RNA binding domain protein)					Ribonuclease II/R
								Transcription accessory protein TEX					Ribonuclease R
								Transcription elongation factor GreB					Ribosomal protein S1
								Transcription elongation factor NusA					Ribosomal protein S1 domain containing protein
								Transcriptional accessory factor					Ribosomal protein S1, RNA-binding domain protein
								Transcriptional accessory protein					Ribosomal RNA processing protein 4
								Transcriptional accessory protein (S1 RNA binding domain protein)					Ribosomal RNA-processing protein 4
								Transcriptional accessory protein (S1 RNA binding domain)					Ribosomal RNA-processing protein 40
								Transcriptional accessory protein containing S1 RNA-binding domain					Rna binding s1
								Transcriptional accessory protein Tex					Rna binding s1 domain-containing protein
								Transcription-repair-coupling factor					RNA helicase
								Truncated RNA binding S1					RNA polymerase II subunit
								Type I site-specific deoxyribonuclease					RNA polymerase II subunit 7
								VacB and RNase II 3'-5' exoribonucleases family protein					RNA polymerase II subunit B16
								Virulence-associated protein					RNA polymerase II subunit G
								YabR					RNA-binding domain-containing protein
								YdcI					RNA-binding protein Rrp4 and like protein
								YhgF protein					RNA-binding protein, possibly exosome complex Ribosomal RNA processing protein
								YitL protein					RNA-binding S1 domain-containing protein
								YugI					RNase E
								Zam protein 3'-5' exoribonuclease, VacB and RNase II					RNB domain-containing protein
													RNB-like protein
							2	30S Ribosomal protein S1					Rpb7 protein
								40S ribosomal protein S1					rRNA biogenesis protein
								4-hydroxy-3-methylbut-2-enyl diphosphate reductase					rRNA biogenesis protein RRP5
								Autoinducer 2 sensor kinase/phosphatase LuxQ					rRNA biogenesis protein RRP5, putative
								Hydroxymethylbutenyl pyrophosphate reductase					Rrp4-like RNA-binding protein
								Hypothetical RNA-binding protein					Rrp4p homologue
								Polyribonucleotide nucleotidyltransferase					S1 CSL4
								Putative 30S ribosomal protein S1					S1 DHX8 helicase
								Putative ribosomal protein S1-like protein					S1 motif domain-containing protein
								Putative tRNA (cytidine(34)-2'-O)-methyltransferase					S1 RNA binding domain 1
								Ribosomal protein S1e					S1 RNA binding domain containing protein
								Ribosomal silencing factor RsfS					S1 RNA binding domain protein
								RNA binding S1 domain protein					S1 RNA binding domain/Eukaryotic translation initiation factor 2 alpha subunit, putative
								SSU ribosomal protein S1P					Similar to ATP-dependent RNA helicase DHX8
								Uncharacterized protein					Similar to DNA-directed RNA polymerase II subunit rpb7 acc. no. O14459
													Similar to DNA-directed RNA polymerase III 25 kDa polypeptide
							3	30S ribosomal protein S1					Similar to eukaryotic translation initiation factor 2 subunit alpha
								4-hydroxy-3-methylbut-2-enyl diphosphate reductase					Similar to Eukaryotic translation initiation factor 2 subunit alpha acc. no. P56286
								Cytidylate kinase					Similar to polyribonucleotide nucleotidyltransferase
								Genome sequencing data, contig C316					Similar to pre-mRNA-splicing factor ATP-dependent RNA helicase prp22
								Nucleic acid-binding protein					Sporozoite surface antigen MB2
								Putative SSU ribosomal protein S1P					SPT6 homolog, histone chaperone and transcription elongation factor
								Similar to tr|Q4C3R0|Q4C3R0_CROWT RNA binding S1					Srbd1 protein
								Small subunit ribosomal protein S1					Sui2 translation initiation factor eIF2, alpha chain
								SSU ribosomal protein S1P					SUI2-like protein
								Uncharacterized protein					Sui2p
													Suppressor of Ty 6 homolog
							4	30S ribosomal protein S1					Suppressor of ty, putative
								40S ribosomal protein S1					SUPT6H,-like protein to suppressor of ty 6
								4-hydroxy-3-methylbut-2-enyl diphosphate reductase					Tetratricopeptide repeat domain 14
								Cytidylate kinase					Tetratricopeptide repeat domain 14 (Predicted), isoform CRA_c
								Hydroxymethylbutenyl pyrophosphate reductase					Tetratricopeptide repeat protein
								Lfe154p1					Tetratricopeptide repeat protein 14
								Lin2052 protein					Tetratricopeptide repeat protein 14 isoform 2
								Lmo1938 protein					Tetratricopeptide repeat protein 14 isoform a
								LytB-like protein					Tetratricopeptide repeat protein 14 isoform b
								Nucleic acid-binding protein					tetratricopeptide repeat protein 14 isoform X2
								RNA degradation presenting factor					tetratricopeptide repeat protein 14-like
								SSU ribosomal protein Rps1					Tetratricopeptide repeat protein 14-like protein
								SSU ribosomal protein S1P					Tex protein-relatedtranscription accessory protein, putative
								Uncharacterized protein					Tex-like protein
													Texlike RNA-binding protein, putative
							5	30S ribosomal protein S1					Tif211
								4-hydroxy-3-methylbut-2-enyl diphosphate reductase					Transcription accessory protein
								Cytidylate kinase					Transcription elongation factor SPT6
								Hydroxymethylbutenyl pyrophosphate reductase					Transcription elongation factor spt6
								RpsA3 protein					Transcription elongation factor Spt6
								SSU ribosomal protein S1p					Transcription elongation factor spt-6
								Uncharacterized protein					Transcription elongation factor SPT6 homolog
								(E)-4-hydroxy-3-methyl-but-2-enyl pyrophosphate reductase					Transcription elongation factor SPT6-like
													Transcription elongation factor SPT6-like protein
							6	30S ribosomal protein					Transcription elongation factor SPT6-like Protein
								70 kDa antigen					Transcription elongation-nucleosome displacement protein
								Cytidylate kinase					Transcription elongation-nucleosome displacement protein Spt6
								Heme uptake protein A and B					Transcription factor-like 1
								Hemin-binding protein					Transcription termination factor NusA domain containing protein
								RpsA2: 30S ribosomal protein S1					Translation initiation factor 2 alpha
								SSU ribosomal protein S1p					Translation initiation factor 2 alpha subunit
								Uncharacterized protein					TRANSLATION INITIATION FACTOR 2 ALPHA SUBUNIT
													Translation initiation factor 2 alpha subunit, putative
							7	RNA binding S1 domain protein					Translational initiation factor 2 alpha SU
								Uncharacterized protein					tRNA wybutosine-synthesizing protein 4
													Ttc14 protein
							8	RNA binding S1 domain protein					Ubiquitinyl hydrolase 1
													Uncharacterized protein
													Uncharacterized protein At1g12800
													Uncharacterized protein DKFZp313K2110
													Uncharacterized protein DKFZp451L0319
													Uncharacterized protein, isoform A
													WGS project CABT00000000 data, contig 2.2
													WGS project CAEQ00000000 data, annotated contig 501
													YALI0B01034p
													YALI0B11352p
													YALI0E03630p
													YOL021Cp-like protein
													Zcchc17 protein
													Zgc:113259
													Zinc cchc domain containing 17
													Zinc finger CCHC-type containing 17
													Zinc knuckle family protein
													ZYRO0D15180p
													ZYRO0G12056p
												2	30S ribosomal protein S1
													At5g30510-like protein
													cDNA clone:J013110C21, full insert sequence
													cDNA clone:J023075D13, full insert sequence
													Chloroplast 30S ribosomal protein S1
													Elongation factor Ts
													Elongation factor Ts, chloroplastic
													Elongation factor Ts, mitochondrial
													GD18300
													GG12355
													GL21990
													LD41803p
													Mitochondrial ribosomal protein S1
													Nucleic acid-binding protein
													Nucleic acid-binding proteins superfamily
													Os01g0589000 protein
													Os05g0535800 protein
													Plastid S1-binding domain protein
													Polyribonucleotide nucleotidyltransferase
													Predicted protein
													Programmed cell death 11
													Programmed cell death protein 11
													Programmed cell death protein 11 (pre-rRNA processing protein rrp5)
													Programmed cell death protein, putative
													Protein PIGMENT DEFECTIVE 338, chloroplastic
													Protein RRP5
													Putative 30S ribosomal protein S1
													Putative mitochondrial ribosomal protein S1
													Putative nucleus
													Putative ribosomal S1 protein (With alternative splicing)
													Putative S1 RNA-binding domain containing protein
													RNA binding protein
													RNA binding S1
													RNA helicase
													RNA-binding protein
													RNA-binding protein, putative
													rRNA biogenesis protein RRP5, putative
													S1 RNA binding domain containing protein
													Similar to polynucleotide phosphorylase
													Uncharacterized protein
													30S plastidal ribosomal protein S1
												3	30S ribosomal protein S1
													30S ribosomal protein S1 (Plastid)
													30S ribosomal protein S1, chloroplast, putative, expressed
													30S ribosomal protein S1, chloroplastic
													30S ribosomal protein S1-like B, putative
													AT5G30510 protein
													Chloroplast 30S ribosomal protein S1
													Chloroplast ribosomal protein S1
													GH18799
													Let-716 protein
													Os03g0315800 protein
													Os07g0203300 protein
													Pdcd11 protein
													Plastid ribosomal protein S1
													Plastid ribosomal protein S1, imported to chloroplast, small ribosomal subunit
													Plastid/chloroplast ribosomal protein S1
													Predicted protein
													Pre-rRNA processing protein
													Pre-rRNA processing protein RRP5, putative
													Programmed cell death 11
													Protein RRP5-like protein
													Putative 30S ribosomal protein S1
													Putative ribosomal protein S1
													Ribosomal protein S1, chloroplastic
													Ribosomal protein S4
													Rna-associated protein, putative
													rRNA biogenesis protein RRP5
													Rrna biogenesis protein rrp5
													RS1, ribosomal protein 1
													S1-domain-containing protein
													Tex protein-relatedtranscription accessory protein, putative
													Uncharacterized protein
													30S plastidal ribosomal protein S1 2
												4	CRE-LET-716 protein
													Pdcd11 protein, putative
													Pre-rRNA processing protein
													Programmed cell death protein
													Protein RRP5-like protein
													Putative DnaJ (Hsp40) homolog, subfamily C, member 2
													Putative programmed cell death protein
													RNA binding rRNA processing protein
													rRNA biogenesis protein rrp5
													Uncharacterized protein
												5	Polynucleotide phosphorylase 1
													Pre-rRNA processing protein
													Programmed cell death protein, putative
													Protein CBG09112
													Protein RRP5
													rRNA biogenesis protein RRP5, putative
													RRP5 like protein involved in rRNA biogenesis with 7 S1 domains and 5 HAT repeats
													S1 RNA binding domain containing protein
													Uncharacterized protein
												6	30S ribosomal protein S1
													CBN-LET-716 protein
													Programmed cell death 11
													Protein RRP5-like protein
													Uncharacterized protein
												7	Pdcd11 protein
													Predicted protein
													Programmed cell death 11
													Programmed cell death protein, putative
													Uncharacterized protein
												8	cDNA FLJ61218, highly similar to RRP5 protein homolog
													Programmed cell death 11, putative
													Related to RRP5-processing of pre-ribosomal RNA
													Rhizoctonia solani AG1-IB WGS project CAOJ00000000 data, isolate 7/3/14, contig 21769
													rRNA processing protein Rrp5
													rRNA processing-related protein, putative
													RRP5-like protein
													U3 snoRNP-associated protein Rrp5
													Uncharacterized protein
												9	cDNA FLJ54437, highly similar to RRP5 protein homolog
													KLTH0D13156p
													Ribosomal RNA processing protein Rrp5, putative
													rRNA biogenesis protein RRP5
													U3 snornp-associated protein rrp5
													U3 snoRNP-associated protein Rrp5
													Uncharacterized protein
													YALI0E30217p
												10	AaceriAFR566Cp
													AFR566Cp
													KLLA0B08239p
													LOC779090 protein
													LOC779090 protein
													Pdcd11 protein
													Predicted protein
													Programmed cell death 11
													Protein RRP5 like protein
													Putative rRNA biogenesis protein rrp5
													Rrna biogenesis protein
													rRNA biogenesis protein
													rRNA biogenesis protein rrp5
													rRNA processing-related protein
													S1 RNA-binding domain protein
													U3 snoRNP-associated protein Rrp5
													Uncharacterized protein
													WGS project CABT00000000 data, contig 2.1
													ZYRO0G15730p
												11	Altered inheritance of mitochondria protein 6
													Aspergillus niger contig An15c0210, genomic contig
													K7_Rrp5p
													Mito ribosomal protein S16
													Nucleic acid-binding, OB-fold-like protein
													Part of small ribosomal subunit processosome (Contains u3 snorna)
													Pc21g02010 protein
													Predicted protein
													Programmed cell death 11
													Protein RRP5 like protein
													Putative pre-rRNA processing protein RRP5
													RNA binding protein
													rRNA biogenesis protein RRP5
													S1 RNA binding domain-containing protein
													Similar to rRNA biogenesis protein RRP5
													U3 snoRNP protein
													U3 snoRNP-associated protein Rrp5
													Uncharacterized protein
													Uncharacterized protein RRP5-2
													YMR229Cp-like protein
												12	30S ribosomal protein S1
													Nucleic acid-binding protein
													Piso0_001102 protein
													Programmed cell death 11
													Protein RRP5 like protein
													rRNA biogenesis protein, putative
													S1 RNA-binding domain-containing protein
													Similar to rRNA biogenesis protein rrp5 acc. no. O74835
													Tetratricopeptide-like helical
													Uncharacterized protein
												13	DEHA2G03410p
													Part of small ribosomal subunit (SSU) processosome (Contains U3 snoRNA)
													Programmed cell death 11
													Uncharacterized protein
												14	Protein RRP5-like protein
													rRNA biogenesis protein RRP5
													S1 RNA binding domain containing protein
													Uncharacterized protein
												15	Uncharacterized protein
													(spotted green pufferfish) hypothetical protein
